# Supplementary material for: Complete-genome sequencing elucidates outbreak dynamics of CA-MRSA USA300 (ST8-spa t008) in an academic hospital of Paramaribo, Republic of Suriname
Source: Sci Rep. 2017 Jan 20;7:41050. doi: 10.1038/srep41050 (PMC5247709; doi:10.1038/srep41050)
Supplement: Supplementary Dataset 1 [file srep41050-s1.xls]

## Sheet: Sheet1
Complete-genome sequencing elucidates outbreak dynamics of CA-MRSA USA300 (ST8-spa t008) in an academic hospital of Paramaribo, Republic of Suriname.
Artur J. Sabat1, Sandra M. Hermelijn2, Viktoria Akkerboom1, Amadu Juliana3, John E. Degener1, Hajo Grundmann1,4, Alexander W. Friedrich1.
1Department of Medical Microbiology, University of Groningen, University Medical Center Groningen, Groningen, The Netherlands.
2Medical Microbiology Laboratory, Academic Hospital Paramaribo, Republic of Suriname.
3Department of Pediatrics, Academic Hospital Paramaribo, Republic of Suriname.
4Department of Infection Prevention and Hospital Hygiene, Faculty of Medicine, University of Freiburg, Freiburg, Germany
TABLE S1 - New Phages
phage phiUSA300-1 (isolate SUR1)	ORF	locus_tag (ORF)	Predicted function	Position	Number of amino acids	phage phiUSA300-2 (isolate SUR15)	ORF	locus_tag (ORF)	Predicted function	Position	Number of amino acids
		Region I - Lysogeny						Region I - Lysogeny
	1	AYM13_09615	integrase	1914945..1915994	349		1	AYM28_04550	integrase	complement(917313..918362)	349
	2	AYM13_09610	hypothetical protein	1914380..1914883	167		2	AYM28_04555	hypothetical protein	complement(918424..918939)	171
	3	AYM13_09605	toxin	1913901..1914362	153		3	AYM28_04560	hypothetical protein	complement(918943..919443)	166
	4	AYM13_09600	repressor	1913574..1913888	104		4	AYM28_04565	DNA-binding protein	complement(919491..920165)	224
	5	AYM13_09595	hypothetical protein	complement(1913186..1913422)	78		5	AYM28_04570	DNA-binding protein	920357..920596	79
	6	AYM13_09590	hypothetical protein	complement(1912969..1913172)	67		6	AYM28_04575	hypothetical protein	920612..920815	67
	7	AYM13_09585	XRE family transcriptional regulator	complement(1912210..1912395)	61		7	AYM28_04580	phage antirepressor	921003..921794	263
	8	AYM13_09580	oxidoreductase	complement(1911459..1912208)	249		8	AYM28_04585	hypothetical protein	921795..922019	74
	9	AYM13_09575	hypothetical protein	1910689..1911354	221		9	AYM28_04590	hypothetical protein	922059..922508	149
	10	AYM13_09570	hypothetical protein	complement(1910397..1910618)	73		10	AYM28_04595	hypothetical protein	922522..922743	73
	11	AYM13_09565	hypothetical protein	complement(1910243..1910404)	53		11	AYM28_04600	hypothetical protein	922736..922903	55
	12	AYM13_09560	hypothetical protein	complement(1909889..1910149)	86		12	AYM28_04605	hypothetical protein	922904..923224	106
	13	AYM13_09555	hypothetical protein	complement(1909645..1909881)	78		13	AYM28_04610	hypothetical protein	923318..923578	86
	14	AYM13_09550	siphovirus superfamily	complement(1909173..1909652)	159		14	AYM28_04615	hypothetical protein	923586..923822	78
	15	AYM13_09545	single-stranded DNA-binding protein	complement(1908535..1909173)	212		15	AYM28_04620	siphovirus superfamily	923815..924294	159
		Region II - DNA replication					16	AYM28_04625	hypothetical protein	924294..925067	257
	16	AYM13_09540	single-stranded DNA-binding protein	complement(1908107..1908535)	142			Region II - DNA replication
	17	AYM13_09535	hypothetical protein	complement(1907398..1908093)	231		17	AYM28_04630	single-stranded DNA-binding protein	925098..925652	184
	18	AYM13_09530	replication protein	complement(1906641..1907426)	261		18	AYM28_04635	hypothetical protein	925665..926330	221
	19	AYM13_09525	hypothetical protein	complement(1906285..1906641)	118		19	AYM28_04640	hypothetical protein	926330..927112	260
	20	AYM13_09520	damage-inducible protein	complement(1905047..1906288)	413		20	AYM28_04645	replication protein	927084..927899	271
	21	AYM13_09515	hypothetical protein	complement(1904835..1905050)	71		21	AYM28_04650	DNA replication protein DnaC	927909..928688	259
	22	AYM13_09510	hypothetical protein	complement(1904611..1904832)	73		22	AYM28_04655	replication protein	928682..928843	53
	23	AYM13_09505	hypothetical protein	complement(1904196..1904600)	134		23	AYM28_04660	hypothetical protein	928856..929077	73
	24	AYM13_09500	hypothetical protein	complement(1904006..1904191)	61		24	AYM28_04665	Holliday junction resolvase	929087..929494	135
	25	AYM13_09495	hypothetical protein	complement(1903496..1904005)	169		25	AYM28_04670	hypothetical protein	929494..929679	61
	26	AYM13_09490	hypothetical protein	complement(1903247..1903495)	82		26	AYM28_04675	hypothetical protein	929680..930297	205
	27	AYM13_09485	hypothetical protein	complement(1902853..1903233)	126		27	AYM28_04680	hypothetical protein	930298..930546	82
	28	AYM13_09480	hypothetical protein	complement(1902665..1902856)	63		28	AYM28_04685	hypothetical protein	930560..930946	128
	29	AYM13_09475	hypothetical protein	complement(1902318..1902665)	115		29	AYM28_04690	hypothetical protein	930943..931137	64
	30	AYM13_09470	acetyltransferase	complement(1901932..1902321)	129		30	AYM28_04695	hypothetical protein	931134..931559	141
	31	AYM13_09465	hypothetical protein	complement(1901688..1901939)	83		31	AYM28_04700	hypothetical protein	931573..932082	169
	32	AYM13_09460	hypothetical protein	complement(1901243..1901524)	93		32	AYM28_04705	hypothetical protein	932148..932409	pseudo/frameshift
	33	AYM13_09455	dUTPase	complement(1900560..1901066)	168		33	AYM28_04710	hypothetical protein	932402..932650	82
	34	AYM13_09450	hypothetical protein	complement(1900317..1900523)	68		34	AYM28_04715	dUTPase	932643..933173	176
	35	AYM13_09445	transcriptional regulator	complement(1900147..1900320)	57		35	AYM28_04720	hypothetical protein	933210..933416	68
	36	AYM13_09440	hypothetical protein	complement(1900000..1900146)	48		36	AYM28_04725	transcriptional regulator	933413..933586	57
	37	AYM13_09435	transcriptional regulator	complement(1899566..1899985)	139		37	AYM28_04730	hypothetical protein	933587..933733	48
		Region III - DNA packaging and head					38	AYM28_04735	transcriptional regulator	933748..934167	139
	38	AYM13_09430	terminase	complement(1898939..1899379)	146			Region III - DNA packaging and head
	39	AYM13_09425	terminase	complement(1897675..1898952)	425		39	AYM28_04740	terminase small subunit	934354..934794	146
	40	AYM13_09420	phage portal protein	complement(1896129..1897664)	511		40	AYM28_04745	terminase large subunit	934781..936058	425
	41	AYM13_09415	phage head morphogenesis protein	complement(1895127..1896122)	331		41	AYM28_04750	phage portal protein	936069..937604	511
	42	AYM13_09410	hypothetical protein	complement(1894905..1895054)	49		42	AYM28_04755	phage head morphogenesis protein	937611..938606	331
	43	AYM13_09405	phage capsid protein	complement(1894176..1894796)	206		43	AYM28_04760	hypothetical protein	938679..938828	49
	44	AYM13_09400	major capsid protein	complement(1893188..1894162)	324		44	AYM28_04765	phage capsid protein	938937..939557	206
	45	AYM13_09395	hypothetical protein	complement(1892879..1893166)	95		45	AYM28_04770	major capsid protein	939571..940545	324
	46	AYM13_09390	phage head-tail adapter protein	complement(1892538..1892870)	110		46	AYM28_04775	hypothetical protein	940567..940854	95
		Region IV - tail					47	AYM28_04780	phage head-tail adapter protein	940863..941195	110
	47	AYM13_09385	hypothetical protein	complement(1892239..1892541)	100			Region IV - tail
	48	AYM13_09380	hypothetical protein	complement(1891892..1892239)	115		48	AYM28_04785	hypothetical protein	941192..941494	100
	49	AYM13_09375	hypothetical protein	complement(1891497..1891880)	127		49	AYM28_04790	hypothetical protein	941494..941841	115
	50	AYM13_09370	phage tail protein	complement(1890897..1891478)	193		50	AYM28_04795	hypothetical protein	941853..942236	127
	51	AYM13_09365	phage tail protein	complement(1890470..1890835)	121		51	AYM28_04800	phage tail protein	942255..942836	193
	52	AYM13_09360	hypothetical protein	complement(1890096..1890440)	114		52	AYM28_04805	phage tail protein	942898..943263	121
	53	AYM13_09355	hypothetical protein	complement(1886612..1890079)	1155		53	AYM28_04810	hypothetical protein	943293..943637	114
	54	AYM13_09350	phage tail protein	complement(1885652..1886599)	315		54	AYM28_04815	hypothetical protein	943654..947121	1155
	55	AYM13_09345	peptidase	complement(1883742..1885643)	633		55	AYM28_04820	phage tail protein	947134..948081	315
	56	AYM13_09340	hypothetical protein	complement(1881817..1883727)	636		56	AYM28_04825	peptidase	948090..949991	633
	57	AYM13_09335	hypothetical protein	complement(1879994..1881817)	607		57	AYM28_04830	hypothetical protein	950006..951916	636
	58	AYM13_09330	hypothetical protein	complement(1879617..1879994)	125		58	AYM28_04835	hypothetical protein	951916..953739	607
	59	AYM13_09325	hypothetical protein	complement(1879440..1879613)	57		59	AYM28_04840	hypothetical protein	953739..954116	125
	60	AYM13_09320	hypothetical protein	complement(1879100..1879400)	pseudo/frameshift		60	AYM28_04845	hypothetical protein	954120..954293	57
	61	AYM13_09315	cell wall hydrolase	complement(1877065..1878963)	632		61	AYM28_04850	hypothetical protein	954333..954632	99
	62	AYM13_09310	phage tail protein	complement(1875814..1877052)	412		62	AYM28_04855	cell wall hydrolase	954769..956667	632
	63	AYM13_09305	hypothetical protein	complement(1875413..1875808)	131		63	AYM28_04860	phage tail protein	956680..957918	412
		Region V - Lysis					64	AYM28_04865	hypothetical protein	957924..958319	131
	64	AYM13_09300	holin	complement(1874920..1875357)	145			Region V - Lysis
	65	AYM13_09295	autolysin	complement(1873494..1874939)	481		65	AYM28_04870	holin	958375..958812	145
	66	AYM13_09290	hypothetical protein	complement(1873167..1873358)	63		66	AYM28_04875	autolysin	958793..960238	481
							67	AYM28_04880	hypothetical protein	960374..960565	63
